# Supplementary material for: Species Diversity of Penicillium in Southwest China with Discovery of Forty-Three New Species
Source: J Fungi (Basel). 2023 Nov 28;9(12):1150. doi: 10.3390/jof9121150 (PMC10744262; doi:10.3390/jof9121150)
Supplement: Supplementary file 1 [file jof-09-01150-s001.zip]

Archive with 22 entries (22 files):
- Figure S1 Penicillium BenA.pdf
- Figure S10 Exilicaulis BenA.pdf
- Figure S11 Exilicaulis CaM.pdf
- Figure S12 Exilicaulis RPB2.pdf
- Figure S13 Gracilenta BenA.pdf
- Figure S14 Gracilenta CaM.pdf
- Figure S15 Gracilenta RPB2.pdf
- Figure S16 Lanata-Divaricata BenA.pdf
- Figure S17 Lanata-Divaricata CaM.pdf
- Figure S18 Lanata-Divaricata RPB2.pdf
- Figure S19 Sclerotiorum BenA.pdf
- Figure S2 Penicillium CaM.pdf
- Figure S20 Sclerotiorum CaM.pdf
- Figure S21 Sclerotiorum RPB2.pdf
- Figure S3 Penicillium RPB2.pdf
- Figure S4 Aspergilloides BenA.pdf
- Figure S5 Aspergilloides CaM.pdf
- Figure S6 Aspergilloides RPB2.pdf
- Figure S7 Citrina BenA.pdf
- Figure S8 Citrina CaM.pdf
- Figure S9 Citrina RPB2.pdf
- Supplementary figure legends.pdf
